# Supplementary material for: Sources of inter-individual variability leading to significant changes in anti-PD-1 and anti-PD-L1 efficacy identified in mouse tumor models using a QSP framework
Source: Front Pharmacol. 2022 Dec 5;13:1056365. doi: 10.3389/fphar.2022.1056365 (PMC9760747; doi:10.3389/fphar.2022.1056365)
Supplement: Supplementary file 9 [file DataSheet2.xlsx]

## Sheet: Parameters
Parameter description	Code notation	Mathematical notation used in Supplemental Information 1	Value	Unit	Source
Body Weight	BW		0.02	kg
Tumor cell concentration	CssTC	C_TC	100000000	Cells per cm^3	Del Monte, U., Does the cell number 109still really fit one gram of tumor tissue? Cell Cycle, 2009. 8(3): p. 505-506
mAb1 (RMP1-14, anti-PD-1)
Molecular weight	MW_mAb1		150	kDa	https://bxcell.com/product/invivoplus-anti-m-pd-1/
Binding to PD-1	kon_mAb1_PD1	kon,AP	127000	1/(Ms)	Internal Pfizer data
Anti-PD-1:PD-1 equilibrium constant	KD_mAb1_PD1		49.13	nM	Internal Pfizer data
Anti-PD-1:PD-1 dissociation rate	koff_mAb1_PD1	koff,AP	22.4622	/hr	kD_mAb1_PD1*kon_mAb1_PD1
Distribution constant	Q_mAb1		24.5	ml/hr/kg	PK Fitting
Clearance rate	CL_mAb1		3	ml/hr/kg	PK Fitting
Volume of plasma compartment	V1_mAb1	Vc	73.1	ml/kg	PK Fitting
Volume of peripheral compartment	V2_mAb1	Vp	43.2	ml/kg	PK Fitting
plasma elimination rate	kel_mAb1	kel,AP	0.0410397	/hr	CL_mAb1/V1_mAb1
plasma to peripheral diffusion rate	k12_mAb1	kcp,AP	0.335157	/hr	Q_mAb1/V1_mAb1
peripheral to plasma diffusion rate	k21_mAb1	kpc,AP	0.56713	/hr	Q_mAb1/V2_mAb1
mAb2 (10F.9G2, anti-PD-L1)
Molecular weight	MW_mAb2		150	kDa	https://bxcell.com/product/invivoplus-anti-m-pd-l1/
Binding to PD-L1	kon_mAb2_PDL1	kon,AL	314000	/M/s	Internal Pfizer data
Anti-PD-L1:PD-L1 equilibrium constant	KD_mAb2_PDL1		1.16	nM	Internal Pfizer data
Anti-PD-L1:PD-L1 dissociation rate	koff_mAb2_PDL1	koff,AL	1.31126	/hr	kD_mAb2_PDL1*kon_mAb2_PDL1
Distribution constant	Q_mAb2		29.58	ml/hr/kg	PK Fitting using data from Zalba, S., et al., Quantification of Pharmacokinetic Profiles of PD-1/PD-L1 Antibodies by Validated ELISAs. Pharmaceutics, 2020. 12(6): p. 595.
Clearance rate	CL_mAb2		2.5	ml/hr/kg	PK Fitting
Volume of plasma compartment	V1_mAb2	Vc	88.44	ml/kg	PK Fitting
Volume of peripheral compartment	V2_mAb2	Vp	93.47	ml/kg	PK Fitting
plasma elimination rate	kel_mAb2	kel,AL	0.0282678	/hr	CL_mAb2/V1_mAb2
plasma to peripheral diffusion rate	k12_mAb2	kcp,AL	0.334464	/hr	Q_mAb2/V1_mAb2
peripheral to plasma diffusion rate	k21_mAb2	kpc,AL	0.316465	/hr	Q_mAb2/V2_mAb2
Tumor Antibody Distribution
Capillary radius	Rcap	Rcap	8	um	Li, Z., et al., Effect of Size on Solid Tumor Disposition of Protein Therapeutics. Drug Metabolism and Disposition, 2019. 47(10): p. 1136-1145
Radius of tissue surrounding capillary	RKrogh	RKrogh	75	um
Tumor void fraction	Epsilon	ɛ	0.24
Permeability constant for mAb1 or mAb2	P_mAbx	PAP/L	8e-6*MW_mAbx^-0.553	cm/sec
Diffusion rate constant for mAb1 or mAb2	D_mAbx	DAP/L	1e-5*MW_mAbx^-0.925	cm^2/sec
Half Lives
PD-1 half life	ThalfPD1		2	hr	Assumed typical value
PD-L1 half life	ThalfPDL1		2	hr	Assumed typical value
PD-1:PD-L1 complex half life	ThalfPD1PDL1		2	hr	Min(ThalfPD1,ThalfPDL1)
PD-1+ CD8+ T cell proliferation half life	ThalfCD8pfr		0.511	day	Fit to tumor volume profiles
PD-1+ CD8+ T cell proliferation rate	kpfr	kpfr	1.35645	/hr	ln(2)/ThalfCD8pfr
CTL half life	ThalfCTL		6.00681	day	Fit to intratumoral T cell concentration (see Supplemental Information 1)
CTL degradation rate	kdeg_CTL	kd,CTL	2.76945	/day	ln(2)/ThalfCTL
PD-1+CD8+ T cell half life	ThalfCD8		0.2167	hr	Fit to intratumoral T cell concentration (see Supplemental Information 1)
PD-1+ CD8+ T cell degradation rate	kdeg_CD8	kd,CD8	76.7676	/day	ln(2)/ThalfCD8
Other PD-1+ T cell half life	ThalfCD4		3.5	days	Qiao, W., et al., Quantitative systems pharmacology modeling provides insight into inter-mouse variability of Anti-CTLA4 response. CPT: Pharmacometrics &amp; Systems Pharmacology, 2022.
Other PD-1+T cell degradation rate	kdeg_CD4	kd,H	0.198042	/day	ln(2)/ThalfCD4
Binding
PD-1:PD-L1 association rate	Kon_PD1_PDL1	kon,PL	0.001	/nM/s	Assumed typical value
PD-1:PD-L1 equilibrium constant	kD_PD1_PDL1		29.8	uM	Cheng, X., et al., Structure and Interactions of the Human Programmed Cell Death 1 Receptor. Journal of Biological Chemistry, 2013. 288(17): p. 11771-11785.
PD-1:PD-L1 dissociation rate	koff_PD1_PDL1	koff,PL	2574720000000	/day	kD_PD1_PDL1*kon_PD1_PDL1
Steady State Concentrations
Plasma PD-1 concentration	CssPD1_plasma		0.000693	nM	Duraiswamy, J., et al., Dual Blockade of PD-1 and CTLA-4 Combined with Tumor Vaccine Effectively Restores T-Cell Rejection Function in Tumors. Cancer Research, 2013. 73(12): p. 3591-3603. Dyck, L., et al., Anti-PD-1 inhibits Foxp3+ Treg cell conversion and unleashes intratumoural effector T cells thereby enhancing the efficacy of a cancer vaccine in a mouse model. Cancer Immunology, Immunotherapy…
Plasma PD-L1 concentration	CssPDL1_plasma		0.000695	nM	Dyck, L., et al., Anti-PD-1 inhibits Foxp3+ Treg cell conversion and unleashes intratumoural effector T cells thereby enhancing the efficacy of a cancer vaccine in a mouse model. Cancer Immunology, Immunotherapy, 2016. 65(12): p. 1491-1498.Stemcell technologies Document #28048 Version 2.1.1, BIO-Rad 31728.V2 2017
Baseline total PD-1+CD8+ T cell intratumoral concentration	CssCD8	CCD8	3.5818e-07	nM	Pfizer Internal data. Consistent with the ranges found in Lau 2017, Duraiswamy, J., et al., Dual Blockade of PD-1 and CTLA-4 Combined with Tumor Vaccine Effectively Restores T-Cell Rejection Function in Tumors. Cancer Research, 2013. 73(12): p. 3591-3603. Dyck, L., et al., Anti-PD-1 inhibits Foxp3+ Treg cell conversion and unleashes intratumoural effector T cells thereby enhancing the efficacy of…
other PD-1+ T cell intratumoral concentration	CssCD4		1.17624e-07	nM	Duraiswamy, J., et al., Dual Blockade of PD-1 and CTLA-4 Combined with Tumor Vaccine Effectively Restores T-Cell Rejection Function in Tumors. Cancer Research, 2013. 73(12): p. 3591-3603. Dyck, L., et al., Anti-PD-1 inhibits Foxp3+ Treg cell conversion and unleashes intratumoural effector T cells thereby enhancing the efficacy of a cancer vaccine in a mouse model. Cancer Immunology, Immunotherapy…
PD-1 per CD8+ T cell	PD1PCD8	S_E	10000	unitless	Mkrtichyan, M., et al., B7-DC-Ig Enhances Vaccine Effect by a Novel Mechanism Dependent on PD-1 Expression Level on T Cell Subsets. The Journal of Immunology, 2012. 189(5): p. 2338-2347.
PD-L1 per tumor cell	PDL1PTC	S_TC	31000	unitless	Pfizer internal data. In vitro cell line PD-L1 quantification MC38 post treatment with IFNgamma
PD-1 per other PD-1+ T cell	PD1PCD4	S_H	10000	unitless	Mkrtichyan, M., et al., B7-DC-Ig Enhances Vaccine Effect by a Novel Mechanism Dependent on PD-1 Expression Level on T Cell Subsets. The Journal of Immunology, 2012. 189(5): p. 2338-2347.
Synthesis/Degradation Rates
synthesis rate of PD-1 in plasma/central compartment	ksynth_PD1_plasma	ks,P,c		nmol/day	ln(2)*V1*CssPD1_plasma/ThalfPD1
PD-1 degradation rate	kdeg_PD1	kd,P	3.61236	/day	ln(2)/ThalfPD1
synthesis rate of PD-L1 in plasma/central compartment	ksynth_PDL1_plasma	ks,L,c		nmol/day	ln(2)*V1*CssPDL1_plasma/ThalfPDL1
PD-L1 degradation rate	kdeg_PDL1	kd,L	3.61236	/day	ln(2)/ThalfPDL1
PD-1:PD-L1 complex degradation rate	kdeg_PD1_PDL1	kd,PL	0.150515	/day	ln(2)/ThalfPD1PDL1
PD-1 synthesis rate on CD8+ T cells	ksynth_CD8_PD1	ks,P,CD8	83177.7	/day	PD1PCD8*ln(2)/ThalfPD1
PD-1 synthesis rate on other PD-1+ T cells	ksynth_CD4_PD1	ks,P,H	3465.74	/day	PD1PCD4*ln(2)/ThalfPD1
baseline influx of inactive CD8+ T cells	ksynth_CD8_I_perL	ks,I	8.5593e-07	nM/day	See Supplemental Information 1
synthesis rate of other PD-1+ T cells	ksynth_CD4_perL	ks,H	2.32945e-08	nM/day	kdeg_CD4*CssCD4
PD-1+CD8+ T cell Behavior
Basal inactivation of CD8	Kt_CD8A2I_basal	kA2Ibasal	0.0864	/day	Qiao, W., et al., Quantitative systems pharmacology modeling provides insight into inter‐mouse variability of Anti‐CTLA4 response. CPT: Pharmacometrics &amp; Systems Pharmacology, 2022.
Maximum PD-1+CD8+ T cell activation rate	Activation_Emax	Eamax	251.17	/day	Fit to intratumoral T cell concentration (see Supplemental Information 1)
Maximum inactive PD-1+ CD8+ T cell influx rate	influx_Emax	Eimax	1.43e-07	nmol/day	Fit to tumor volume profiles
PD-1:PD-L1 per CD8 inactive cell that causes half maximal activation and inactive CD8+ influx	Activation_EC50	EC50	5	unitless	Assumed less than control steady state level (~7), not able to fit confidently to tumor volume profiles.
Hill coefficient for influx and activation equations	activate_coeff	c	1	unitless	Qiao, W., et al., Quantitative systems pharmacology modeling provides insight into inter‐mouse variability of Anti‐CTLA4 response. CPT: Pharmacometrics &amp; Systems Pharmacology, 2022.
CTL mediated tumor cell killing rate	Kkill_TC_CD8	kkill	0.134227	/nM/day	Fit to intratumoral T cell concentration (see Supplemental Information 1)
Tumor Cell Behavior
Growth rate	Kpfr_TC	kpfr,T	0.196	/day	Fit to tumor volume profiles
Logistic growth model carrying capacity	Klimit_TC	klimit,T	1.28e-06	nmol	Fit to tumor volume profiles
Damaged tumor cell apoptosis rate	Kapop_TC_M	kapop	0.207	/day	Fit to tumor volume profiles
Maximum ADCC rate	ADCC_Emax	EADCCmax	0.133	/day	Fit to tumor volume profiles
mAb2:PD-L1 per tumor cell that causes half maximal ADCC rate	ADCC_EC50	EC50ADCC	10000	unitless	Assumed between 0 and PDL1PTC. Not able to fit confidently to tumor volume profiles as all anti-PD-L1 doses completely saturated PD-L1 on tumor cells.
Minimum volume for tumor compartment	Vmin		1e-06	L	Chosen for numerical stability

## Sheet: Variables
Variable description (amounts)	Code notation	Mathematical notation	Unit	Initial Condition	Rationale
Plasma/Central Compartment
PD-1	PD1_plasma	Pc	nmol	0.000693	steady state value, see Parameter Table
PD-L1	PDL1_plasma	Lc	nmol	0.000695	steady state value, see Parameter Table
anti-PD-1	mAb1_plasma	APc	nmol	0
anti-PD-1:PD-1	mAb1_PD1_plasma	A:Pc	nmol	0
anti-PD-L1	mAb2_plasma	ALc	nmol	0
anti-PD-L1:PD-L1	mAb2_PDL1_plasma	A:Lc	nmol	0
PD-1:PD-L1	PD1_PDL1_plasma	P:Lc	nmol	0
Peripheral Compartment
free anti-PD-1	mAb1_peripheral	APp	nmol	0
free anti-PD-L1	mAb2_peripheral	ALp	nmol	0
Tumor Compartment
free anti-PD-1	mAb1	AP	nmol	0
free anti-PD-L1	mAb2	AL	nmol	0
Cells
other PD-1+ T cells	CD4	H	nmol	0	Immune cells start at zero, except to avoid divide by zero errors. Those that are non zero are 1/10000 of their steady state value. See Supplemental Information 1 for how steady state value is calculated.
inactive PD-1+CD8+ T cells	CD8_I	EI	nmol	1.6044e-17
active PD-1+CD8+ T cells	CD8_A	EA	nmol	0
proliferating PD-1+CD8+ T cells	CD8_P1	EP1	nmol	1.3647e-16
	CD8_P2	EP2	nmol	0
	CD8_P3	EP3	nmol	0
	CD8_P4	EP4	nmol	0
	CD8_P5	EP5	nmol	0
	CD8_P6	EP6	nmol	0
	CD8_P7	EP7	nmol	0
CTLs	CD8_D10	ED10	nmol	0
	CD8_D9	ED9	nmol	0
	CD8_D8	ED8	nmol	0
	CD8_D7	ED7	nmol	0
	CD8_D6	ED6	nmol	0
	CD8_D5	ED5	nmol	0
	CD8_D4	ED4	nmol	0
	CD8_D3	ED3	nmol	0
	CD8_D2	ED2	nmol	0
	CD8_D1	ED1	nmol	0
exhausted CTLs	CD8_D0	ED0	nmol	0
Tumor cells	TC_V	TV	nmol	3.3223e-09	Experimental set up. See Table 1. Shown here is 2e6 cells
damaged tumor cells	TC_M	TM	nmol	0
PD-1 on cells
PD-1 on other PD-1+ T cells	CD4_PD1	PH	nmol	0	Average PD-1 per CD8+ times the starting amount of cells
PD-1 on inactive CD8+ T cells	CD8_I_PD1	PI	nmol	1.6032e-13
PD-1 on active CD8+ T cells	CD8_A_PD1	PA	nmol	0
PD-1 on proliferating CD8+ T cells	CD8_P_PD1	PP	nmol	0
PD-1 on CTLs	CD8_D_PD1	PD	nmol	0
PD-L1 on cells
PD-L1 on tumor cells	TC_V_PDL1	LV	nmol	0.00010299	Average PDL1 per tumor cell times the amount of tumor cells
PD-L1 on damaged tumor cells	TC_M_PDL1	LM	nmol	0
mAb1 bound to cells
anti-PD-1 on other PD-1+ T cells	CD4_mAb1_PD1	A:PH	nmol	0	Everything starts unbound
anti-PD-1 on inactive CD8+ T cells	CD8_I_mAb1_PD1	A:PI	nmol	0
anti-PD-1 on active CD8+ T cells	CD8_A_mAb1_PD1	A:PA	nmol	0
anti-PD-1 on proliferating CD8+ T cells	CD8_P_mAb1_PD1	A:PP	nmol	0
anti-PD-1 on CTLs	CD8_D_mAb1_PD1	A:PD	nmol	0
mAb2 bound to cells
anti-PD-L1 on tumor cells	TC_V_mAb2_PDL1	A:LV	nmol	0	Everything starts unbound
anti-PD-L1 on damaged tumor cells	TC_M_mAb2_PDL1	A:LM	nmol	0
PD-1 bound to PD-L1
PD-1 on other PD-1+ T cells bound to PD-L1 on tumor cells	CD4_PD1_TC_V_PDL1	PH:LV	nmol	0	immune cells start at zero, except to avoid divide by zero errors. Everything starts unbound
PD-1 other PD-1+ T cells bound to PD-L1 on damaged tumor cells	CD4_PD1_TC_M_PDL1	PH:LM	nmol	0
PD-1 on inactive PD-1+CD8+ T cells bound to PD-L1 on tumor cells	CD8_I_PD1_TC_V_PDL1	PI:LV	nmol	0
PD-1 on inactive PD-1+CD8+ T cells bound to PD-L1 on damaged tumor cells	CD8_I_PD1_TC_M_PDL1	PI:LM	nmol	0
PD-1 on active PD-1+CD8+ T cells bound to PD-L1 on tumor cells	CD8_A_PD1_TC_V_PDL1	PA:LV	nmol	0
PD-1 on active PD-1+CD8+ T cells bound to PD-L1 on damaged tumor cells	CD8_A_PD1_TC_M_PDL1	PA:LM	nmol	0
PD-1 on proliferating PD-1+CD8+ T cells bound to PD-L1 on tumor cells	CD8_P_PD1_TC_V_PDL1	PP:LV	nmol	0
Pd-1 on proliferating PD-1+CD8+ T cells bound to PD-L1 on damaged tumor cells	CD8_P_PD1_TC_M_PDL1	PP:LM	nmol	0
PD-1 on CTLs bound to PD-L1 on tumor cells	CD8_D_PD1_TC_V_PDL1	PD:LV	nmol	0
PD-1 on CTLs bound to PD-L1 on damaged tumor cells	CD8_D_PD1_TC_M_PDL1	PD:LM	nmol	0
